# Supplementary material for: Equine Placentitis in Mares Induces the Secretion of Pro-Inflammatory Cytokine eIL-1β and the Active Extracellular Matrix Metalloproteinase (MMP)-9
Source: Vet Sci. 2023 Aug 22;10(9):532. doi: 10.3390/vetsci10090532 (PMC10536981; doi:10.3390/vetsci10090532)
Supplement: Supplementary file 1 [file vetsci-10-00532-s001.zip]

Archive with 1 entries (1 files):
- vetsci-2487156-supplementary.pptx
